# Supplementary material for: Hormonal Defects Are Common during Puumala Hantavirus Infection and Associate with Disease Severity and Biomarkers of Altered Haemostasis
Source: Viruses. 2021 Sep 13;13(9):1818. doi: 10.3390/v13091818 (PMC8472102; doi:10.3390/v13091818)
Supplement: Supplementary file 1 [file viruses-13-01818-s001.zip]

Archive with 2 entries (2 files):
- Viruses_Supplementary data_ Hormone analysis methods S2.pdf
- Viruses_Supplementary data_orginal material S1.xlsx
